# Supplementary material for: Comparative Transcriptome-Based Mining of Genes Involved in the Export of Polyether Antibiotics for Titer Improvement
Source: Antibiotics (Basel). 2022 Apr 29;11(5):600. doi: 10.3390/antibiotics11050600 (PMC9138065; doi:10.3390/antibiotics11050600)
Supplement: Supplementary file 1 [file antibiotics-11-00600-s001.zip]

Archive with 1 entries (1 files):
- antibiotics-1676611-supplementary.pdf
